# Supplementary material for: PaleAle 6.0: Prediction of Protein Relative Solvent Accessibility by Leveraging Pre-Trained Language Models (PLMs)
Source: Biomolecules. 2025 Jan 2;15(1):49. doi: 10.3390/biom15010049 (PMC11764203; doi:10.3390/biom15010049)
Supplement: Supplementary file 1 [file biomolecules-15-00049-s001.zip]

Archive with 1 entries (1 files):
- biomolecules-3370323-Supplementary.pdf
